# Supplementary material for: Post-transcriptional screen of cancer amplified genes identifies ERBB2/Her2 signaling as AU-rich mRNA stability-promoting pathway
Source: Oncogenesis. 2021 Sep 17;10(9):61. doi: 10.1038/s41389-021-00351-w (PMC8448767; doi:10.1038/s41389-021-00351-w)
Supplement: Supplementary file 1 — Supplementary Table S1 [file 41389_2021_351_MOESM1_ESM.xlsx]

## Sheet: Table S1 ERBB2-associated AREs
Symbol	Ensembl Gene ID	Ensembl Transcript ID	Cluster	Sequence	ARE Type	Start	End
ABCA12	ENSG00000144452	ENST00000272895	1	CTTAATTTATTAC	3'UTR	289	302
ADIPOR2	ENSG00000006831	ENST00000357103	1	TCATATTTATTTG	3'UTR	306	319
AHCYL2	ENSG00000158467	ENST00000325006	2	TTATTTATTTATT	3'UTR	163	176
ARHGAP32	ENSG00000134909	ENST00000310343	1	CATAATTTATTAT	3'UTR	1011	1024
AVL9	ENSG00000105778	ENST00000318709	1	ATTAATTTATATT	3'UTR	383	396
B4GALT3	ENSG00000158850	ENST00000622395	1	GAATATTTATTCT	3'UTR	350	363
BBS1	ENSG00000174483	ENST00000318312	1	ACTTATTTAAAAA	3'UTR	1215	1228
BPTF	ENSG00000171634	ENST00000321892	2	GTATTTATTTATT	3'UTR	418	431
BRD3	ENSG00000169925	ENST00000303407	1	AGTTATTTATTAA	3'UTR	887	900
BRI3BP	ENSG00000184992	ENST00000341446	1	TCTTATTTATTAA	3'UTR	5647	5660
CACNB3	ENSG00000167535	ENST00000551544	1	AAATATTTAATTC	3'UTR	66	79
CCDC125	ENSG00000183323	ENST00000396496	1	TTTTATTTATAAA	3'UTR	493	506
CCND1	ENSG00000110092	ENST00000227507	1	TATAATTTATAGT	3'UTR	1394	1407
CCND3	ENSG00000112576	ENST00000511642	1	TTTAATTTATTAA	3'UTR	630	643
CCNE2	ENSG00000175305	ENST00000520509	1	GTAAATTTATTTG	3'UTR	1771	1784
CD2AP	ENSG00000198087	ENST00000359314	1	GTTTATTTAAATT	3'UTR	1311	1324
CDC6	ENSG00000094804	ENST00000209728	1	ATATATTTATTTT	3'UTR	896	909
CDCP1	ENSG00000163814	ENST00000296129	1	TATTATTTATTTG	3'UTR	433	446
CDH11	ENSG00000140937	ENST00000268603	1	TCTAATTTAATTG	3'UTR	885	898
CDK12	ENSG00000167258	ENST00000447079	1	ACTTATTTAAATA	3'UTR	2489	2502
CDYL2	ENSG00000166446	ENST00000570137	2	TTATTTATTTATT	3'UTR	745	758
CEACAM7	ENSG00000007306	ENST00000006724	2	CAATTTATTTATA	3'UTR	1373	1386
CENPA	ENSG00000115163	ENST00000233505	1	AAATATTTAATGA	3'UTR	809	822
CENPE	ENSG00000138778	ENST00000265148	1	TTTTATTTATTTG	3'UTR	232	245
CHD6	ENSG00000124177	ENST00000373233	2	TTATTTATTTATG	3'UTR	1519	1532
CHML	ENSG00000203668	ENST00000366553	1	TCTTATTTAATAC	3'UTR	750	763
CHRNA1	ENSG00000138435	ENST00000348749	1	TTATATTTATATA	3'UTR	323	336
CMBL	ENSG00000164237	ENST00000296658	1	AATAATTTAATTT	3'UTR	162	175
CNTNAP2	ENSG00000174469	ENST00000361727	1	GGAAATTTATTAT	3'UTR	2129	2142
COL10A1	ENSG00000123500	ENST00000243222	2	TTATTTATTTATG	3'UTR	950	963
COL12A1	ENSG00000111799	ENST00000322507	1	TATTATTTATTTC	3'UTR	2164	2177
COL3A1	ENSG00000168542	ENST00000304636	1	AGTTATTTATTTC	3'UTR	99	112
COL5A2	ENSG00000204262	ENST00000374866	1	GAATATTTATTTT	3'UTR	162	175
COL8A1	ENSG00000144810	ENST00000261037	1	AAATATTTATAAA	3'UTR	375	388
CORIN	ENSG00000145244	ENST00000610355	1	TTAAATTTATTTT	3'UTR	1029	1042
CORO2A	ENSG00000106789	ENST00000375077	1	AATTATTTAAATT	3'UTR	3271	3284
CSNK1G1	ENSG00000169118	ENST00000303052	1	TCTAATTTATTAT	3'UTR	5660	5673
DCAF17	ENSG00000115827	ENST00000375255	2	GTATTTATTTAGT	3'UTR	3482	3495
DERL1	ENSG00000136986	ENST00000259512	1	TGTTATTTATTGA	3'UTR	461	474
DIP2B	ENSG00000066084	ENST00000301180	2	ATATTTATTTAGA	3'UTR	1522	1535
DLG3	ENSG00000082458	ENST00000194900	1	TCTTATTTATATA	3'UTR	481	494
DNAJA4	ENSG00000140403	ENST00000394855	1	CTTAATTTATATT	3'UTR	176	189
EAF1	ENSG00000144597	ENST00000396842	1	CTATATTTAATGA	3'UTR	1228	1241
EDEM1	ENSG00000134109	ENST00000256497	1	TTTTATTTATTTT	3'UTR	3745	3758
EDN2	ENSG00000127129	ENST00000372587	1	AATTATTTATTTT	3'UTR	558	571
ELK1	ENSG00000126767	ENST00000247161	2	TTATTTATTTATT	3'UTR	295	308
EME1	ENSG00000154920	ENST00000338165	1	ACTTATTTAATAA	3'UTR	309	322
ENAH	ENSG00000154380	ENST00000366844	1	TAATATTTATAAG	3'UTR	561	574
ENTPD7	ENSG00000198018	ENST00000370489	1	TATAATTTAATCT	3'UTR	180	193
EPSTI1	ENSG00000133106	ENST00000313624	1	TCATATTTAATCT	3'UTR	197	210
ERCC4	ENSG00000175595	ENST00000311895	1	ATATATTTATTCA	3'UTR	3831	3844
ESM1	ENSG00000164283	ENST00000381405	1	ATAAATTTATTAT	3'UTR	928	941
F2R	ENSG00000181104	ENST00000319211	2	CTATTTATTTACA	3'UTR	1391	1404
FAM84B	ENSG00000168672	ENST00000304916	1	ACATATTTAATAA	3'UTR	2923	2936
FN1	ENSG00000115414	ENST00000354785	1	CAATATTTATTAA	3'UTR	925	938
FOXA1	ENSG00000129514	ENST00000250448	1	GGTTATTTAAAAA	3'UTR	342	355
G3BP2	ENSG00000138757	ENST00000357854	1	GTTAATTTATAAA	3'UTR	189	202
GALNT7	ENSG00000109586	ENST00000265000	1	CTTTATTTAATTT	3'UTR	430	443
GNPNAT1	ENSG00000100522	ENST00000216410	1	TTTTATTTAATTT	3'UTR	960	973
GOLGA3	ENSG00000090615	ENST00000204726	1	CCTTATTTAAAAT	3'UTR	1555	1568
GPD2	ENSG00000115159	ENST00000310454	1	GAATATTTATTAA	3'UTR	1308	1321
GRB2	ENSG00000177885	ENST00000316615	1	AATTATTTAAAGA	3'UTR	12	25
GRM8	ENSG00000179603	ENST00000339582	1	AATAATTTATTTC	3'UTR	479	492
GSK3B	ENSG00000082701	ENST00000264235	2	ACATTTATTTATT	3'UTR	1185	1198
GSTCD	ENSG00000138780	ENST00000394730	1	TTTTATTTATATA	3'UTR	1442	1455
GXYLT1	ENSG00000151233	ENST00000398675	1	TAATATTTAATAA	3'UTR	4394	4407
HOXC10	ENSG00000180818	ENST00000303460	1	TGTTATTTAAAGA	3'UTR	735	748
HOXC11	ENSG00000123388	ENST00000546378	1	TATTATTTATATG	3'UTR	2173	2186
HPSE	ENSG00000173083	ENST00000405413	5	ATTTATTTATTTATTTATTTT View Score >seqATTTATTTATTTATTTATTTT	3'UTR	268	289
IDE	ENSG00000119912	ENST00000265986	2	ATATTTATTTAAC	3'UTR	823	836
IDH2	ENSG00000182054	ENST00000330062	1	TGTAATTTATATT	3'UTR	223	236
IFIT2	ENSG00000119922	ENST00000371826	1	CTATATTTATATA	3'UTR	319	332
IGSF8	ENSG00000162729	ENST00000614243	1	TTTAATTTATTTG	3'UTR	100	113
IGF1R	ENSG00000140443	ENST00000268035	1	TTTAATTTATTTT	3'UTR	2449	2462
INHBA	ENSG00000122641	ENST00000242208	2	ATATTTATTTAAG	3'UTR	3521	3534
IQCD	ENSG00000166578	ENST00000299732	1	TTTTATTTAATAA	3'UTR	93	106
IRF6	ENSG00000117595	ENST00000542854	2	TTATTTATTTAAA	3'UTR	1678	1691
ITCH	ENSG00000078747	ENST00000374864	1	ATTAATTTAATTG	3'UTR	914	927
IYD	ENSG00000009765	ENST00000344419	1	TTTTATTTATTTG	3'UTR	6473	6486
KCTD5	ENSG00000167977	ENST00000301738	1	TAAAATTTATTCT	3'UTR	1581	1594
KIAA0101	ENSG00000166803	ENST00000300035	1	ATATATTTATATA	3'UTR	1356	1369
KIAA1211	ENSG00000109265	ENST00000504228	2	TTATTTATTTATT	3'UTR	86	99
KIF16B	ENSG00000089177	ENST00000354981	2	ATATTTATTTAAC	3'UTR	711	724
KIF26B	ENSG00000162849	ENST00000407071	1	TCTAATTTATTTG	3'UTR	4845	4858
KMO	ENSG00000117009	ENST00000366559	2	CTATTTATTTATG	3'UTR	678	691
KPNA1	ENSG00000114030	ENST00000344337	1	TGTAATTTAATAA	3'UTR	853	866
LMX1B	ENSG00000136944	ENST00000373474	1	TTTTATTTAATAA	3'UTR	4407	4420
LPCAT1	ENSG00000153395	ENST00000475622	2	ATATTTATTTATA	3'UTR	645	658
LRFN2	ENSG00000156564	ENST00000338305	1	CTTAATTTATTTT	3'UTR	330	343
MAGED1	ENSG00000179222	ENST00000375772	1	ATAAATTTATTTG	3'UTR	121	134
MARVELD2	ENSG00000152939	ENST00000454295	2	CTATTTATTTACT	3'UTR	315	328
MCCC2	ENSG00000131844	ENST00000340941	2	ATATTTATTTAAT	3'UTR	182	195
MGAT4A	ENSG00000071073	ENST00000393487	1	ATTAATTTATTAG	3'UTR	443	456
MIA3	ENSG00000154305	ENST00000344922	1	TTTTATTTAAAAA	3'UTR	1138	1151
MMP13	ENSG00000137745	ENST00000260302	1	TGTTATTTAAATC	3'UTR	16	29
MRPL47	ENSG00000136522	ENST00000476781	1	TTTTATTTAATTC	3'UTR	485	498
MSI2	ENSG00000153944	ENST00000284073	1	TTTTATTTAAAAT	3'UTR	1128	1141
NACC2	ENSG00000148411	ENST00000277554	1	AATAATTTAATGT	3'UTR	2621	2634
NCAPG	ENSG00000109805	ENST00000251496	2	ATATTTATTTACT	3'UTR	738	751
NEK2	ENSG00000117650	ENST00000366998	1	CATTATTTATTTT	3'UTR	238	251
NIPA1	ENSG00000170113	ENST00000437912	1	CATTATTTAAACA	3'UTR	302	315
NKX3-2	ENSG00000109705	ENST00000382438	1	TTTAATTTATAAA	3'UTR	1133	1146
NOX4	ENSG00000086991	ENST00000527956	1	GATTATTTAAAAT	3'UTR	119	132
NPNT	ENSG00000168743	ENST00000379987	1	TATTATTTAATGT	3'UTR	2586	2599
NPTX2	ENSG00000106236	ENST00000265634	1	AGTAATTTATTTT	3'UTR	1039	1052
OAS2	ENSG00000111335	ENST00000342315	1	TCATATTTATATG	3'UTR	520	533
ONECUT2	ENSG00000119547	ENST00000491143	2	TTATTTATTTAAC	3'UTR	7167	7180
PANK3	ENSG00000120137	ENST00000239231	1	TTTTATTTAAACT	3'UTR	8456	8469
PAX9	ENSG00000198807	ENST00000402703	1	GTATATTTATTCT	3'UTR	347	360
PCDH17	ENSG00000118946	ENST00000377918	2	TTATTTATTTACA	3'UTR	2823	2836
PCYT1A	ENSG00000161217	ENST00000430755	1	AGTAATTTATATA	3'UTR	136	149
PGK1	ENSG00000102144	ENST00000373316	1	ATATATTTATATT	3'UTR	248	261
PHF8	ENSG00000172943	ENST00000357988	1	TGTAATTTATATT	3'UTR	2414	2427
PLAU	ENSG00000122861	ENST00000446342	1	TTTTATTTATATT	3'UTR	870	883
PLAUR	ENSG00000011422	ENST00000339082	1	TATTATTTATTTT	3'UTR	306	319
PLEKHA6	ENSG00000143850	ENST00000272203	1	GGAAATTTATTAT	3'UTR	3633	3646
PLEKHA8	ENSG00000106086	ENST00000396259	1	ACATATTTATTTT	3'UTR	420	433
PRC1	ENSG00000198901	ENST00000361188	1	TATTATTTATTCT	3'UTR	902	915
PRR15	ENSG00000176532	ENST00000319694	1	AAATATTTATTTG	3'UTR	206	219
PRRC1	ENSG00000164244	ENST00000296666	1	CAATATTTAATTA	3'UTR	2539	2552
PTPN1	ENSG00000196396	ENST00000371621	2	ATATTTATTTAAA	3'UTR	425	438
PTPN14	ENSG00000152104	ENST00000366956	1	GATAATTTATTTT	3'UTR	170	183
RABIF	ENSG00000183155	ENST00000367262	1	AGTAATTTATTCT	3'UTR	479	492
RNF152	ENSG00000176641	ENST00000312828	5	ATTTATTTATTTATTTATTTA View Score >seqATTTATTTATTTATTTATTTA	3'UTR	5181	5202
RPN2	ENSG00000118705	ENST00000237530	1	CTTTATTTAAAAA	3'UTR	93	106
SALL4	ENSG00000101115	ENST00000217086	1	GCTTATTTAAATA	3'UTR	970	983
SCAMP3	ENSG00000116521	ENST00000355379	1	GGTTATTTAAATA	3'UTR	255	268
SHCBP1	ENSG00000171241	ENST00000303383	1	AAATATTTATATT	3'UTR	1099	1112
SLC12A8	ENSG00000221955	ENST00000469902	1	TATTATTTATTCA	3'UTR	686	699
SLC16A14	ENSG00000163053	ENST00000295190	1	GTATATTTATATC	3'UTR	2306	2319
SLC2A1	ENSG00000117394	ENST00000426263	1	AGATATTTATATA	3'UTR	746	759
SLC2A10	ENSG00000197496	ENST00000359271	1	GCTAATTTATTTT	3'UTR	606	619
SLC37A1	ENSG00000160190	ENST00000398341	2	TTATTTATTTAAG	3'UTR	934	947
SOCS7	ENSG00000274211	ENST00000612932	1	TGATATTTATATT	3'UTR	294	307
SOX11	ENSG00000176887	ENST00000322002	1	GTTAATTTAATTT	3'UTR	609	622
SPATA13	ENSG00000182957	ENST00000424834	1	TAATATTTATTCA	3'UTR	2378	2391
SRD5A3	ENSG00000128039	ENST00000264228	1	TTTTATTTAATAT	3'UTR	970	983
SRXN1	ENSG00000271303	ENST00000381962	1	GTTTATTTAATTT	3'UTR	2075	2088
SSR1	ENSG00000124783	ENST00000244763	1	AATAATTTATTTC	3'UTR	3484	3497
ST3GAL1	ENSG00000008513	ENST00000399640	1	TTTTATTTATTGT	3'UTR	4847	4860
TANC2	ENSG00000170921	ENST00000424789	1	TCTAATTTAATAT	3'UTR	3524	3537
TAP1	ENSG00000168394	ENST00000354258	1	TGATATTTATAAT	3'UTR	340	353
TBC1D20	ENSG00000125875	ENST00000354200	1	TTTTATTTATTTT	3'UTR	1439	1452
THBS1	ENSG00000137801	ENST00000260356	1	AAATATTTATTTT	3'UTR	1014	1027
THBS2	ENSG00000186340	ENST00000366787	2	ATATTTATTTATG	3'UTR	1953	1966
TMEM57	ENSG00000204178	ENST00000399766	1	AAATATTTATATT	3'UTR	623	636
TNFSF13B	ENSG00000102524	ENST00000430559	1	CTTTATTTAAATA	3'UTR	1340	1353
TPD52	ENSG00000076554	ENST00000379097	1	TGTTATTTATTAA	3'UTR	1252	1265
TRIM11	ENSG00000154370	ENST00000284551	1	CTTTATTTATTGT	3'UTR	975	988
TRIM59	ENSG00000213186	ENST00000543469	1	TTTAATTTATATT	3'UTR	2458	2471
UBQLN1	ENSG00000135018	ENST00000376395	1	TGTAATTTATTTT	3'UTR	24	37
USP6	ENSG00000129204	ENST00000574788	1	TATTATTTATTTG	3'UTR	1241	1254
VEGFA	ENSG00000112715	ENST00000611736	2	TCATTTATTTATT	3'UTR	1761	1774
WISP1	ENSG00000104415	ENST00000250160	1	TATTATTTATTGT	3'UTR	1275	1288
WNT2	ENSG00000105989	ENST00000265441	1	TCATATTTAATTG	3'UTR	1141	1154
ZBTB10	ENSG00000205189	ENST00000430430	1	CTTAATTTATTTT	3'UTR	1135	1148
ZIC2	ENSG00000043355	ENST00000376335	1	CAATATTTATAAA	3'UTR	924	937
ZMYND19	ENSG00000165724	ENST00000298585	1	CATTATTTATATG	3'UTR	220	233
